# Supplementary material for: PathoRM: Computational inference of pathogenic RNA methylation sites by incorporating multi-view features
Source: PLoS Comput Biol. 2025 Nov 10;21(11):e1013654. doi: 10.1371/journal.pcbi.1013654 (PMC12617926; doi:10.1371/journal.pcbi.1013654)
Supplement: S1 Table — (XLSX) [file pcbi.1013654.s004.xlsx]

## Sheet: Sheet1
Table S1 10-fold Cross Validation results of PathoRM and its competing methods on the m7GDA dataset
	model	AUC	AUPR	F1 score	ACC	Recall	Precision	Specificity
Balanced dataset	PathoRM	0.914	0.9055	0.8649	0.8701	0.8312	0.9014	0.9091
		± 0.0353	± 0.0243	± 0.0260	± 0.0239	± 0.0346	± 0.0227	± 0.0208
	DeepConv-DTI	0.7782	0.8161	0.7326	0.6974	0.8289	0.6563	0.5658
		± 0.0527	± 0.0542	± 0.0131	± 0.0695	± 0.1085	± 0.0800	± 0.2467
	DeepDTA	0.6888	0.7341	0.6857	0.5736	0.9232	0.553	0.2241
		± 0.0423	± 0.0418	± 0.0189	± 0.0684	± 0.0871	± 0.0550	± 0.2201
	DeepDCA	0.7866	0.81	0.7534	0.7662	0.7143	0.7971	0.8182
		± 0.0396	± 0.0413	± 0.0253	± 0.0428	± 0.0554	± 0.0600	± 0.1223
	AMVML	0.8248	0.8763	0.8552	0.86	0.8052	0.9118	0.9178
		± 0.0327	± 0.0310	± 0.0348	± 0.0380	± 0.0401	± 0.0662	± 0.0769
Imbalanced dataset	PathoRM	0.8486	0.6967	0.6846	0.9394	0.7188	0.6554	0.9615
		± 0.0242	± 0.0365	± 0.0484	± 0.0148	± 0.0710	± 0.0608	± 0.0166
	DeepConv-DTI	0.7214	0.388	0.4238	0.9062	0.3752	0.527	0.9593
		± 0.0372	± 0.0472	± 0.0346	± 0.0193	± 0.0552	± 0.1345	± 0.0254
	DeepDTA	0.6996	0.3493	0.412	0.9015	0.3752	0.49	0.9542
		± 0.0408	± 0.0387	± 0.0289	± 0.0233	± 0.0593	± 0.0968	± 0.0306
	DeepDCA	0.7559	0.4668	0.4685	0.9303	0.3377	0.7647	0.9896
		± 0.0389	± 0.0401	±0.0324	±0.0396	± 0.0555	± 0.0818	± 0.0218
	AMVML	0.8072	0.6005	0.649	0.9096	0.6364	0.6622	0.953
		± 0.0299	± 0.0490	± 0.0366	± 0.0086	± 0.0297	± 0.0541	± 0.0084
