# Supplementary material for: PathoRM: Computational inference of pathogenic RNA methylation sites by incorporating multi-view features
Source: PLoS Comput Biol. 2025 Nov 10;21(11):e1013654. doi: 10.1371/journal.pcbi.1013654 (PMC12617926; doi:10.1371/journal.pcbi.1013654)
Supplement: S2 Table — (XLSX) [file pcbi.1013654.s005.xlsx]

## Sheet: Sheet1
S2 Table. Statistical summary of model hyperparameters setting and trainable parameters
	Component	Input dimension	Output	Activation Function	Dropout rate	# Parameters
			dimension			(Trainable)
GCN-GraphEncoder	GCN	918 (m7G)	128	LeakyReLU	0.3	0.27M (m7G) 0.41M (m6A)
		1469 (m6A)
	GCN	128	128	LeakyReLU	0.3
	GCN	128	128	LeakyReLU	0.3
	Decoder	128	918 (m7G)	/	/
			1469 (m6A)
GraphSAGE-GraphEncoder	GraphSAGE	918 (m7G)	200	LeakyReLU	0.5	0.41M (m7G) 0.63M (m6A)
		1469 (m6A)
	GraphSAGE	200	200	LeakyReLU	0.5
	Decoder	200	918 (m7G)	/	/
			1469 (m6A)
GIN-GraphEncoder	GIN	918 (m7G)	200	LeakyReLU	0.5	0.49M (m7G) 0.71M (m6A)
		1469 (m6A)
	GIN	200	200	LeakyReLU	0.5
	Decoder	200	918 (m7G)	/	/
			1469 (m6A)
